# Supplementary material for: SoDCoD: a comprehensive database of Cu/Zn superoxide dismutase conformational diversity caused by ALS-linked gene mutations and other perturbations
Source: Database (Oxford). 2024 Aug 8;2024:baae064. doi: 10.1093/database/baae064 (PMC11315765; doi:10.1093/database/baae064)
Supplement: baae064_Supp [file baae064_supp.zip]

Archive with 1 entries (1 files):
- suppl_data/Supplementary Table S1.docx
